# Supplementary material for: Potential decoupling of CO2 and Hg uptake process by global vegetation in the 21st century
Source: Nat Commun. 2024 May 27;15:4490. doi: 10.1038/s41467-024-48849-2 (PMC11130250; doi:10.1038/s41467-024-48849-2)
Supplement: Supplementary file 4 — Source Data [file 41467_2024_48849_MOESM4_ESM.xlsx]

## Sheet: Figure1
Observational evidents of global vegetations Hg(0) in Fig1
Location	Region	Latitude (N)	Longitude (E)	Altitude (m)	Study Year	Land Cover	Dry Deposition Annual Mean Flux (µg m-2 yr-1)
Mt. Gongga Area, Hailuogou National Forest Park, China	Asia	29.62	102.08	3000	2005-2007	Mixed Forest	66.45
Mt. Gongga Area, Hailuogou National Forest Park, China	Asia	29.62	102.08	3000	2017-2019	Broadleaf Forest	12.7
Mt. Gongga Area, Hailuogou National Forest Park, China	Asia	29.62	102.08	3000	2017-2019	Coniferous Forest	62.9
Mt. Ailao, China	Asia	24.5333	101.017	2450	2011-2014	Broadleaf Forest	93
Mt. Jinyun, China	Asia	29.6856	106.295		2012-2013	Broadleaf Forest	49.4
Mt. Jinyun, China	Asia	29.6856	106.295		2013-2014	Mixed Forest	60.8
Mt Simian, China	Asia	28.6167	106.392	1394	2012-2013	Broadleaf Forest	59.61
Mt Simian, China	Asia	28.6167	106.392	1394	2013-2015	Broadleaf Forest	54.135
Mt. Leigong, Guizhou, China	Asia	26.39	108.2	2178	2008-2009	Broadleaf Forest	43.9333
LeiGongShan, China	Asia	26.3667	108.183	1680	2005-2006	Mixed Forest	102.7
TieShan Ping, China	Asia	29.6333	106.683	450	2009-2011	Coniferous Forest
TieShan Ping, China	Asia	29.6333	106.683	475	2005-2006	Coniferous Forest	262.2
LuChongGuan, China	Asia	26.6333	106.717	1360	2005-2006	Mixed Forest
Yangsuri, Yangpyeong-gun, Gyeonggi-do, South Korea	Asia	37.5333	127.3	60	2008-2010	Deciduous Forest	6.7
Qianyanzhou, Jiangxi, China	Asia	26.7467	115.07		2013-2014	Coniferous Forest	41.58
Huitong, Hunan, China	Asia	26.8333	109.75		2013-2014	Coniferous Forest	58.1
Huilong, Guizhou, China	Asia	25.5333	105.517	1500	2018-2019	Coniferous Forest	155.026
Chenqi, Guizhou, China	Asia	26.25	105.767	1400	2018-2019	Mixed Forest	35.9894
Reserva Ducke, Manaus, Brazil	South America	-2.5	-60		2005-2006	Tropical Rainforest
Reserva da Campina, Manaus, Brazil	South America	-2.93333	-60.9667		2005-2006	Tropical Rainforest
Serra do Navio, Amapá State, Brazil	South America	0.918056	-51.9838		1996-1997	Tropical Rainforest
Gårdsjön, Sweden	Europe	58.0667	12.05	127	1987-1989	Coniferous Forest	30.5
Gårdsjön, Sweden	Europe	58.0667	12.05	127	1991-1994	Coniferous Forest	15.2667
Gårdsjön, Sweden	Europe	58.0667	12.05	127	1991-1994	Coniferous Forest	27.8333
Gårdsjön, Sweden	Europe	58.0667	12.05	127	1996-2011	Coniferous Forest
Langtjern, Buskerud, Norway	Europe	60.14	10.39	500	2004-2005	Coniferous forest
Svartberget, Sweden	Europe	64.2333	19.7667		1994-1997	Coniferous forest	25
Steinkreuz, Germany	Europe	49.8731	10.4636	500	1998-1999	Deciduous Forest	35.2
Lehstenbach, Germany	Europe	50.1431	11.8694	790	1998-1999	Coniferous forest	19.2
Lehstenbach, Germany	Europe	50.1431	11.8694	790	1998-1999	Coniferous forest
Uraani, Finland	Europe	61	24.75	130	1994-1995	Coniferous forest	47.94
Aneboda, Sweden	Europe	57.12	14.55		1996-2011	Coniferous Forest	22.0484
Kindla, Sweden	Europe	59.77	14.89		1996-2011	Coniferous Forest	15.7042
Gammtratten, Sweden	Europe	63.87	18.13		1996-2011	Coniferous Forest	9.892
Lesní potok, Czechia	Europe	49.9667	14.8167	455.5	2006-2019	Deciduous Forest	13.9
Lesní potok, Czechia	Europe	49.9667	14.8167	455.5	2006-2019	Coniferous Forest	25.4
Kremnické vrchy Mts., Slovakia (MP1)	Europe	48.7164	19.0475	730	2018	Mixed Forest	49.58
Kremnické vrchy Mts., Slovakia (MP2)	Europe	48.6931	19.0594	740	2018	Mixed Forest	36.44
Whiteface Mountain, NY, USA	North America	44.37	-73.9	650	2009-2011	Deciduous Forest	5.9325
Whiteface Mountain, NY, USA	North America	44.37	-73.9	1150	2009-2011	Coniferous Forest	14.7325
Whiteface Mountain, NY, USA	North America	44.37	-73.9	1415	2009-2011	Coniferous Forest	4.5325
Whiteface Mountain, NY, USA	North America	44.37	-73.9	650	2015	Deciduous Forest	8.1
Whiteface Mountain, NY, USA	North America	44.37	-73.9	1150	2015	Coniferous Forest	14.3
Whiteface Mountain, NY, USA	North America	44.37	-73.9	1415	2015	Coniferous Forest	2.5
Huntington Forest, NY, USA	North America	43.97	-74.22	530	2004-2005	Deciduous Forest	17.45
Huntington Forest, NY, USA	North America	43.97	-74.22		2004-2006	Deciduous Forest	6.31
Huntington Forest, NY, USA	North America	43.97	-74.22	500	2009-2011	Coniferous Forest	20.2
Huntington Forest, NY, USA	North America	43.97	-74.22	500	2009-2011	Deciduous Forest	9.1
Sunday Lake, NY, USA	North America	43.8611	-75.1019		2001-2003	Deciduous Forest	14.9577
Sunday Lake, NY, USA	North America	43.8611	-75.1019		2001-2003	Coniferous Forest	27.7577
Sunday Lake, NY, USA	North America	43.8611	-75.1019		2000-2001	Deciduous Forest	11.3
Sunday Lake, NY, USA	North America	43.8611	-75.1019		2000-2001	Coniferous Forest	22.9
Marcell Experimental Forest, MN, USA	North America	47.5333	-93.4667		1995	Deciduous Forest	15.75
Marcell Experimental Forest, MN, USA	North America	47.5333	-93.4667		1995	Coniferous Forest	24.8
Noland Divide and Clingmans Dome, TN, USA	North America	35.52	-83.46	1862	2008-2009	Coniferous forest
Noland Creek, TN, USA	North America	35.46	-83.53	592	2008-2009	Deciduous Forest
Experimental Lakes Area, Ontario, Canada	North America	49.72	-93.76		2001-2010	Coniferous Forest	20.2
Experimental Lakes Area, Ontario, Canada	North America	49.72	-93.76		2001-2010	Mixed Forest/Wetland	15.9
Experimental Lakes Area, Ontario, Canada	North America	49.72	-93.76		2001-2010	Deciduous Forest	8.9
Experimental Lakes Area, Ontario, Canada	North America	49.72	-93.76		2001-2010	Coniferous Forest	11.2
Experimental Lakes Area, Ontario, Canada	North America	49.72	-93.76		1995-1999	Coniferous Forest	12.4
Cadillac Brook, ME, USA	North America	44.34	-68.22	295	2000-2003	Deciduous Forest	12.6
Hadlock Brook, ME, USA	North America	44.33	-68.29	258.5	2000-2003	Coniferous Forest	13.5
Walker Branch, TN, USA	North America	35.9667	-84.2833	315	1991-1995	Deciduous Forest	34
Underhill, VT, USA	North America	44.53	-72.87	400	1994-1995	Deciduous Forest	18.2
Pellston, MI, USA	North America	45.57	-84.8		1996	Deciduous Forest	13.2
Hubbard Brook, NH, USA	North America	43.9456	-71.7011	259	2017	Deciduous Forest	11.8
Hubbard Brook, NH, USA	North America	43.9369	-71.7732	510	2017	Deciduous Forest	12.8
Everglades National Park, USA	North America	25.39	-80.68		1995-1996	Broadleaf Forest

## Sheet: Figure2
CO2_concentration
year	value	scenario
1850	284.317	presentday
1851	284.451	presentday
1852	284.598	presentday
1853	284.731	presentday
1854	284.846	presentday
1855	284.941	presentday
1856	285.049	presentday
1857	285.204	presentday
1858	285.369	presentday
1859	285.545	presentday
1860	285.739	presentday
1861	285.933	presentday
1862	286.1	presentday
1863	286.271	presentday
1864	286.442	presentday
1865	286.614	presentday
1866	286.781	presentday
1867	286.955	presentday
1868	287.105	presentday
1869	287.225	presentday
1870	287.355	presentday
1871	287.494	presentday
1872	287.664	presentday
1873	287.86	presentday
1874	288.061	presentday
1875	288.291	presentday
1876	288.52	presentday
1877	288.752	presentday
1878	288.993	presentday
1879	289.221	presentday
1880	289.47	presentday
1881	289.737	presentday
1882	290.019	presentday
1883	290.263	presentday
1884	290.512	presentday
1885	290.797	presentday
1886	291.1	presentday
1887	291.414	presentday
1888	291.763	presentday
1889	292.113	presentday
1890	292.458	presentday
1891	292.816	presentday
1892	293.167	presentday
1893	293.477	presentday
1894	293.791	presentday
1895	294.079	presentday
1896	294.365	presentday
1897	294.646	presentday
1898	294.954	presentday
1899	295.3	presentday
1900	295.675	presentday
1901	296.007	presentday
1902	296.325	presentday
1903	296.654	presentday
1904	296.954	presentday
1905	297.289	presentday
1906	297.662	presentday
1907	298.098	presentday
1908	298.518	presentday
1909	298.936	presentday
1910	299.377	presentday
1911	299.829	presentday
1912	300.353	presentday
1913	300.91	presentday
1914	301.419	presentday
1915	301.937	presentday
1916	302.485	presentday
1917	303.011	presentday
1918	303.449	presentday
1919	303.814	presentday
1920	304.246	presentday
1921	304.6	presentday
1922	304.945	presentday
1923	305.271	presentday
1924	305.63	presentday
1925	305.813	presentday
1926	305.954	presentday
1927	306.177	presentday
1928	306.329	presentday
1929	306.495	presentday
1930	306.62	presentday
1931	306.822	presentday
1932	307.093	presentday
1933	307.402	presentday
1934	307.785	presentday
1935	308.227	presentday
1936	309.012	presentday
1937	309.764	presentday
1938	310.294	presentday
1939	310.851	presentday
1940	311.357	presentday
1941	311.811	presentday
1942	312.172	presentday
1943	312.39	presentday
1944	312.413	presentday
1945	312.385	presentday
1946	312.39	presentday
1947	312.486	presentday
1948	312.521	presentday
1949	312.632	presentday
1950	312.821	presentday
1951	313.014	presentday
1952	313.342	presentday
1953	313.73	presentday
1954	314.095	presentday
1955	314.415	presentday
1956	314.698	presentday
1957	314.992	presentday
1958	315.345	presentday
1959	315.807	presentday
1960	316.625	presentday
1961	317.299	presentday
1962	318.044	presentday
1963	318.65	presentday
1964	319.333	presentday
1965	319.816	presentday
1966	320.88	presentday
1967	321.48	presentday
1968	322.389	presentday
1969	323.251	presentday
1970	324.783	presentday
1971	325.4	presentday
1972	327.349	presentday
1973	329.909	presentday
1974	330.756	presentday
1975	330.827	presentday
1976	331.545	presentday
1977	333.353	presentday
1978	335.01	presentday
1979	336.605	presentday
1980	338.705	presentday
1981	340.059	presentday
1982	340.644	presentday
1983	342.266	presentday
1984	344.008	presentday
1985	345.459	presentday
1986	346.903	presentday
1987	348.775	presentday
1988	351.276	presentday
1989	352.894	presentday
1990	354.073	presentday
1991	355.353	presentday
1992	356.229	presentday
1993	356.925	presentday
1994	358.254	presentday
1995	360.239	presentday
1996	362.005	presentday
1997	363.252	presentday
1998	365.933	presentday
1999	367.845	presentday
2000	369.125	presentday
2001	0	presentday
2002	0	presentday
2003	0	presentday
2004	0	presentday
2005	0	presentday
2006	0	presentday
2007	0	presentday
2008	0	presentday
2009	0	presentday
2010	0	presentday
2011	0	presentday
2012	0	presentday
2013	0	presentday
2014	0	presentday
2015	0	presentday
2016	0	presentday
2017	0	presentday
2018	0	presentday
2019	0	presentday
2020	0	presentday
2021	0	presentday
2022	0	presentday
2023	0	presentday
2024	0	presentday
2025	0	presentday
2026	0	presentday
2027	0	presentday
2028	0	presentday
2029	0	presentday
2030	0	presentday
2031	0	presentday
2032	0	presentday
2033	0	presentday
2034	0	presentday
2035	0	presentday
2036	0	presentday
2037	0	presentday
2038	0	presentday
2039	0	presentday
2040	0	presentday
2041	0	presentday
2042	0	presentday
2043	0	presentday
2044	0	presentday
2045	0	presentday
2046	0	presentday
2047	0	presentday
2048	0	presentday
2049	0	presentday
2050	0	presentday
2051	0	presentday
2052	0	presentday
2053	0	presentday
2054	0	presentday
2055	0	presentday
2056	0	presentday
2057	0	presentday
2058	0	presentday
2059	0	presentday
2060	0	presentday
2061	0	presentday
2062	0	presentday
2063	0	presentday
2064	0	presentday
2065	0	presentday
2066	0	presentday
2067	0	presentday
2068	0	presentday
2069	0	presentday
2070	0	presentday
2071	0	presentday
2072	0	presentday
2073	0	presentday
2074	0	presentday
2075	0	presentday
2076	0	presentday
2077	0	presentday
2078	0	presentday
2079	0	presentday
2080	0	presentday
2081	0	presentday
2082	0	presentday
2083	0	presentday
2084	0	presentday
2085	0	presentday
2086	0	presentday
2087	0	presentday
2088	0	presentday
2089	0	presentday
2090	0	presentday
2091	0	presentday
2092	0	presentday
2093	0	presentday
2094	0	presentday
2095	0	presentday
2096	0	presentday
2097	0	presentday
2098	0	presentday
2099	0	presentday
2100	0	presentday
1850	0	ssp126
1851	0	ssp126
1852	0	ssp126
1853	0	ssp126
1854	0	ssp126
1855	0	ssp126
1856	0	ssp126
1857	0	ssp126
1858	0	ssp126
1859	0	ssp126
1860	0	ssp126
1861	0	ssp126
1862	0	ssp126
1863	0	ssp126
1864	0	ssp126
1865	0	ssp126
1866	0	ssp126
1867	0	ssp126
1868	0	ssp126
1869	0	ssp126
1870	0	ssp126
1871	0	ssp126
1872	0	ssp126
1873	0	ssp126
1874	0	ssp126
1875	0	ssp126
1876	0	ssp126
1877	0	ssp126
1878	0	ssp126
1879	0	ssp126
1880	0	ssp126
1881	0	ssp126
1882	0	ssp126
1883	0	ssp126
1884	0	ssp126
1885	0	ssp126
1886	0	ssp126
1887	0	ssp126
1888	0	ssp126
1889	0	ssp126
1890	0	ssp126
1891	0	ssp126
1892	0	ssp126
1893	0	ssp126
1894	0	ssp126
1895	0	ssp126
1896	0	ssp126
1897	0	ssp126
1898	0	ssp126
1899	0	ssp126
1900	0	ssp126
1901	0	ssp126
1902	0	ssp126
1903	0	ssp126
1904	0	ssp126
1905	0	ssp126
1906	0	ssp126
1907	0	ssp126
1908	0	ssp126
1909	0	ssp126
1910	0	ssp126
1911	0	ssp126
1912	0	ssp126
1913	0	ssp126
1914	0	ssp126
1915	0	ssp126
1916	0	ssp126
1917	0	ssp126
1918	0	ssp126
1919	0	ssp126
1920	0	ssp126
1921	0	ssp126
1922	0	ssp126
1923	0	ssp126
1924	0	ssp126
1925	0	ssp126
1926	0	ssp126
1927	0	ssp126
1928	0	ssp126
1929	0	ssp126
1930	0	ssp126
1931	0	ssp126
1932	0	ssp126
1933	0	ssp126
1934	0	ssp126
1935	0	ssp126
1936	0	ssp126
1937	0	ssp126
1938	0	ssp126
1939	0	ssp126
1940	0	ssp126
1941	0	ssp126
1942	0	ssp126
1943	0	ssp126
1944	0	ssp126
1945	0	ssp126
1946	0	ssp126
1947	0	ssp126
1948	0	ssp126
1949	0	ssp126
1950	0	ssp126
1951	0	ssp126
1952	0	ssp126
1953	0	ssp126
1954	0	ssp126
1955	0	ssp126
1956	0	ssp126
1957	0	ssp126
1958	0	ssp126
1959	0	ssp126
1960	0	ssp126
1961	0	ssp126
1962	0	ssp126
1963	0	ssp126
1964	0	ssp126
1965	0	ssp126
1966	0	ssp126
1967	0	ssp126
1968	0	ssp126
1969	0	ssp126
1970	0	ssp126
1971	0	ssp126
1972	0	ssp126
1973	0	ssp126
1974	0	ssp126
1975	0	ssp126
1976	0	ssp126
1977	0	ssp126
1978	0	ssp126
1979	0	ssp126
1980	0	ssp126
1981	0	ssp126
1982	0	ssp126
1983	0	ssp126
1984	0	ssp126
1985	0	ssp126
1986	0	ssp126
1987	0	ssp126
1988	0	ssp126
1989	0	ssp126
1990	0	ssp126
1991	0	ssp126
1992	0	ssp126
1993	0	ssp126
1994	0	ssp126
1995	0	ssp126
1996	0	ssp126
1997	0	ssp126
1998	0	ssp126
1999	0	ssp126
2000	0	ssp126
2001	370.673	ssp126
2002	372.835	ssp126
2003	375.411	ssp126
2004	376.987	ssp126
2005	378.907	ssp126
2006	381.01	ssp126
2007	382.603	ssp126
2008	384.739	ssp126
2009	386.28	ssp126
2010	388.717	ssp126
2011	390.944	ssp126
2012	393.016	ssp126
2013	395.725	ssp126
2014	397.547	ssp126
2015	399.949	ssp126
2016	403.117	ssp126
2017	405.752	ssp126
2018	408.592	ssp126
2019	411.417	ssp126
2020	414.232	ssp126
2021	417.042	ssp126
2022	419.809	ssp126
2023	422.499	ssp126
2024	425.12	ssp126
2025	427.674	ssp126
2026	430.166	ssp126
2027	432.598	ssp126
2028	434.974	ssp126
2029	437.295	ssp126
2030	439.564	ssp126
2031	441.781	ssp126
2032	443.929	ssp126
2033	445.99	ssp126
2034	447.969	ssp126
2035	449.866	ssp126
2036	451.685	ssp126
2037	453.426	ssp126
2038	455.092	ssp126
2039	456.684	ssp126
2040	458.201	ssp126
2041	459.647	ssp126
2042	461.019	ssp126
2043	462.315	ssp126
2044	463.536	ssp126
2045	464.683	ssp126
2046	465.755	ssp126
2047	466.753	ssp126
2048	467.678	ssp126
2049	468.53	ssp126
2050	469.31	ssp126
2051	470.019	ssp126
2052	470.663	ssp126
2053	471.25	ssp126
2054	471.779	ssp126
2055	472.251	ssp126
2056	472.665	ssp126
2057	473.022	ssp126
2058	473.322	ssp126
2059	473.564	ssp126
2060	473.75	ssp126
2061	473.878	ssp126
2062	473.959	ssp126
2063	473.999	ssp126
2064	473.999	ssp126
2065	473.957	ssp126
2066	473.873	ssp126
2067	473.747	ssp126
2068	473.578	ssp126
2069	473.365	ssp126
2070	473.11	ssp126
2071	472.811	ssp126
2072	472.458	ssp126
2073	472.041	ssp126
2074	471.561	ssp126
2075	471.018	ssp126
2076	470.414	ssp126
2077	469.749	ssp126
2078	469.022	ssp126
2079	468.236	ssp126
2080	467.39	ssp126
2081	466.484	ssp126
2082	465.536	ssp126
2083	464.561	ssp126
2084	463.558	ssp126
2085	462.527	ssp126
2086	461.466	ssp126
2087	460.375	ssp126
2088	459.255	ssp126
2089	458.104	ssp126
2090	456.924	ssp126
2091	455.713	ssp126
2092	454.502	ssp126
2093	453.319	ssp126
2094	452.16	ssp126
2095	451.024	ssp126
2096	449.909	ssp126
2097	448.812	ssp126
2098	447.734	ssp126
2099	446.672	ssp126
2100	445.625	ssp126
1850	0	ssp370
1851	0	ssp370
1852	0	ssp370
1853	0	ssp370
1854	0	ssp370
1855	0	ssp370
1856	0	ssp370
1857	0	ssp370
1858	0	ssp370
1859	0	ssp370
1860	0	ssp370
1861	0	ssp370
1862	0	ssp370
1863	0	ssp370
1864	0	ssp370
1865	0	ssp370
1866	0	ssp370
1867	0	ssp370
1868	0	ssp370
1869	0	ssp370
1870	0	ssp370
1871	0	ssp370
1872	0	ssp370
1873	0	ssp370
1874	0	ssp370
1875	0	ssp370
1876	0	ssp370
1877	0	ssp370
1878	0	ssp370
1879	0	ssp370
1880	0	ssp370
1881	0	ssp370
1882	0	ssp370
1883	0	ssp370
1884	0	ssp370
1885	0	ssp370
1886	0	ssp370
1887	0	ssp370
1888	0	ssp370
1889	0	ssp370
1890	0	ssp370
1891	0	ssp370
1892	0	ssp370
1893	0	ssp370
1894	0	ssp370
1895	0	ssp370
1896	0	ssp370
1897	0	ssp370
1898	0	ssp370
1899	0	ssp370
1900	0	ssp370
1901	0	ssp370
1902	0	ssp370
1903	0	ssp370
1904	0	ssp370
1905	0	ssp370
1906	0	ssp370
1907	0	ssp370
1908	0	ssp370
1909	0	ssp370
1910	0	ssp370
1911	0	ssp370
1912	0	ssp370
1913	0	ssp370
1914	0	ssp370
1915	0	ssp370
1916	0	ssp370
1917	0	ssp370
1918	0	ssp370
1919	0	ssp370
1920	0	ssp370
1921	0	ssp370
1922	0	ssp370
1923	0	ssp370
1924	0	ssp370
1925	0	ssp370
1926	0	ssp370
1927	0	ssp370
1928	0	ssp370
1929	0	ssp370
1930	0	ssp370
1931	0	ssp370
1932	0	ssp370
1933	0	ssp370
1934	0	ssp370
1935	0	ssp370
1936	0	ssp370
1937	0	ssp370
1938	0	ssp370
1939	0	ssp370
1940	0	ssp370
1941	0	ssp370
1942	0	ssp370
1943	0	ssp370
1944	0	ssp370
1945	0	ssp370
1946	0	ssp370
1947	0	ssp370
1948	0	ssp370
1949	0	ssp370
1950	0	ssp370
1951	0	ssp370
1952	0	ssp370
1953	0	ssp370
1954	0	ssp370
1955	0	ssp370
1956	0	ssp370
1957	0	ssp370
1958	0	ssp370
1959	0	ssp370
1960	0	ssp370
1961	0	ssp370
1962	0	ssp370
1963	0	ssp370
1964	0	ssp370
1965	0	ssp370
1966	0	ssp370
1967	0	ssp370
1968	0	ssp370
1969	0	ssp370
1970	0	ssp370
1971	0	ssp370
1972	0	ssp370
1973	0	ssp370
1974	0	ssp370
1975	0	ssp370
1976	0	ssp370
1977	0	ssp370
1978	0	ssp370
1979	0	ssp370
1980	0	ssp370
1981	0	ssp370
1982	0	ssp370
1983	0	ssp370
1984	0	ssp370
1985	0	ssp370
1986	0	ssp370
1987	0	ssp370
1988	0	ssp370
1989	0	ssp370
1990	0	ssp370
1991	0	ssp370
1992	0	ssp370
1993	0	ssp370
1994	0	ssp370
1995	0	ssp370
1996	0	ssp370
1997	0	ssp370
1998	0	ssp370
1999	0	ssp370
2000	0	ssp370
2001	370.673	ssp370
2002	372.835	ssp370
2003	375.411	ssp370
2004	376.987	ssp370
2005	378.907	ssp370
2006	381.01	ssp370
2007	382.603	ssp370
2008	384.739	ssp370
2009	386.28	ssp370
2010	388.717	ssp370
2011	390.944	ssp370
2012	393.016	ssp370
2013	395.725	ssp370
2014	397.547	ssp370
2015	399.948	ssp370
2016	403.117	ssp370
2017	405.813	ssp370
2018	408.832	ssp370
2019	411.946	ssp370
2020	415.155	ssp370
2021	418.461	ssp370
2022	421.843	ssp370
2023	425.283	ssp370
2024	428.784	ssp370
2025	432.347	ssp370
2026	435.975	ssp370
2027	439.67	ssp370
2028	443.432	ssp370
2029	447.263	ssp370
2030	451.164	ssp370
2031	455.136	ssp370
2032	459.166	ssp370
2033	463.242	ssp370
2034	467.365	ssp370
2035	471.539	ssp370
2036	475.765	ssp370
2037	480.045	ssp370
2038	484.38	ssp370
2039	488.772	ssp370
2040	493.221	ssp370
2041	497.731	ssp370
2042	502.292	ssp370
2043	506.901	ssp370
2044	511.557	ssp370
2045	516.264	ssp370
2046	521.021	ssp370
2047	525.83	ssp370
2048	530.692	ssp370
2049	535.609	ssp370
2050	540.581	ssp370
2051	545.61	ssp370
2052	550.691	ssp370
2053	555.822	ssp370
2054	561.004	ssp370
2055	566.239	ssp370
2056	571.526	ssp370
2057	576.868	ssp370
2058	582.266	ssp370
2059	587.719	ssp370
2060	593.23	ssp370
2061	598.798	ssp370
2062	604.424	ssp370
2063	610.107	ssp370
2064	615.847	ssp370
2065	621.647	ssp370
2066	627.505	ssp370
2067	633.423	ssp370
2068	639.402	ssp370
2069	645.442	ssp370
2070	651.544	ssp370
2071	657.708	ssp370
2072	663.934	ssp370
2073	670.222	ssp370
2074	676.572	ssp370
2075	682.985	ssp370
2076	689.461	ssp370
2077	696.002	ssp370
2078	702.606	ssp370
2079	709.275	ssp370
2080	716.008	ssp370
2081	722.808	ssp370
2082	729.679	ssp370
2083	736.629	ssp370
2084	743.657	ssp370
2085	750.764	ssp370
2086	757.951	ssp370
2087	765.216	ssp370
2088	772.561	ssp370
2089	779.984	ssp370
2090	787.488	ssp370
2091	795.07	ssp370
2092	802.736	ssp370
2093	810.489	ssp370
2094	818.328	ssp370
2095	826.254	ssp370
2096	834.267	ssp370
2097	842.367	ssp370
2098	850.554	ssp370
2099	858.829	ssp370
2100	867.191	ssp370
1850	0	ssp585
1851	0	ssp585
1852	0	ssp585
1853	0	ssp585
1854	0	ssp585
1855	0	ssp585
1856	0	ssp585
1857	0	ssp585
1858	0	ssp585
1859	0	ssp585
1860	0	ssp585
1861	0	ssp585
1862	0	ssp585
1863	0	ssp585
1864	0	ssp585
1865	0	ssp585
1866	0	ssp585
1867	0	ssp585
1868	0	ssp585
1869	0	ssp585
1870	0	ssp585
1871	0	ssp585
1872	0	ssp585
1873	0	ssp585
1874	0	ssp585
1875	0	ssp585
1876	0	ssp585
1877	0	ssp585
1878	0	ssp585
1879	0	ssp585
1880	0	ssp585
1881	0	ssp585
1882	0	ssp585
1883	0	ssp585
1884	0	ssp585
1885	0	ssp585
1886	0	ssp585
1887	0	ssp585
1888	0	ssp585
1889	0	ssp585
1890	0	ssp585
1891	0	ssp585
1892	0	ssp585
1893	0	ssp585
1894	0	ssp585
1895	0	ssp585
1896	0	ssp585
1897	0	ssp585
1898	0	ssp585
1899	0	ssp585
1900	0	ssp585
1901	0	ssp585
1902	0	ssp585
1903	0	ssp585
1904	0	ssp585
1905	0	ssp585
1906	0	ssp585
1907	0	ssp585
1908	0	ssp585
1909	0	ssp585
1910	0	ssp585
1911	0	ssp585
1912	0	ssp585
1913	0	ssp585
1914	0	ssp585
1915	0	ssp585
1916	0	ssp585
1917	0	ssp585
1918	0	ssp585
1919	0	ssp585
1920	0	ssp585
1921	0	ssp585
1922	0	ssp585
1923	0	ssp585
1924	0	ssp585
1925	0	ssp585
1926	0	ssp585
1927	0	ssp585
1928	0	ssp585
1929	0	ssp585
1930	0	ssp585
1931	0	ssp585
1932	0	ssp585
1933	0	ssp585
1934	0	ssp585
1935	0	ssp585
1936	0	ssp585
1937	0	ssp585
1938	0	ssp585
1939	0	ssp585
1940	0	ssp585
1941	0	ssp585
1942	0	ssp585
1943	0	ssp585
1944	0	ssp585
1945	0	ssp585
1946	0	ssp585
1947	0	ssp585
1948	0	ssp585
1949	0	ssp585
1950	0	ssp585
1951	0	ssp585
1952	0	ssp585
1953	0	ssp585
1954	0	ssp585
1955	0	ssp585
1956	0	ssp585
1957	0	ssp585
1958	0	ssp585
1959	0	ssp585
1960	0	ssp585
1961	0	ssp585
1962	0	ssp585
1963	0	ssp585
1964	0	ssp585
1965	0	ssp585
1966	0	ssp585
1967	0	ssp585
1968	0	ssp585
1969	0	ssp585
1970	0	ssp585
1971	0	ssp585
1972	0	ssp585
1973	0	ssp585
1974	0	ssp585
1975	0	ssp585
1976	0	ssp585
1977	0	ssp585
1978	0	ssp585
1979	0	ssp585
1980	0	ssp585
1981	0	ssp585
1982	0	ssp585
1983	0	ssp585
1984	0	ssp585
1985	0	ssp585
1986	0	ssp585
1987	0	ssp585
1988	0	ssp585
1989	0	ssp585
1990	0	ssp585
1991	0	ssp585
1992	0	ssp585
1993	0	ssp585
1994	0	ssp585
1995	0	ssp585
1996	0	ssp585
1997	0	ssp585
1998	0	ssp585
1999	0	ssp585
2000	0	ssp585
2001	370.673	ssp585
2002	372.835	ssp585
2003	375.411	ssp585
2004	376.987	ssp585
2005	378.907	ssp585
2006	381.01	ssp585
2007	382.603	ssp585
2008	384.739	ssp585
2009	386.28	ssp585
2010	388.717	ssp585
2011	390.944	ssp585
2012	393.016	ssp585
2013	395.725	ssp585
2014	397.547	ssp585
2015	399.949	ssp585
2016	403.117	ssp585
2017	405.794	ssp585
2018	408.76	ssp585
2019	411.79	ssp585
2020	414.891	ssp585
2021	418.065	ssp585
2022	421.335	ssp585
2023	424.721	ssp585
2024	428.22	ssp585
2025	431.83	ssp585
2026	435.55	ssp585
2027	439.378	ssp585
2028	443.315	ssp585
2029	447.361	ssp585
2030	451.515	ssp585
2031	455.779	ssp585
2032	460.164	ssp585
2033	464.682	ssp585
2034	469.331	ssp585
2035	474.112	ssp585
2036	479.025	ssp585
2037	484.072	ssp585
2038	489.252	ssp585
2039	494.567	ssp585
2040	500.019	ssp585
2041	505.608	ssp585
2042	511.342	ssp585
2043	517.228	ssp585
2044	523.267	ssp585
2045	529.46	ssp585
2046	535.809	ssp585
2047	542.314	ssp585
2048	548.977	ssp585
2049	555.8	ssp585
2050	562.784	ssp585
2051	569.93	ssp585
2052	577.258	ssp585
2053	584.784	ssp585
2054	592.507	ssp585
2055	600.429	ssp585
2056	608.55	ssp585
2057	616.87	ssp585
2058	625.391	ssp585
2059	634.114	ssp585
2060	643.041	ssp585
2061	652.172	ssp585
2062	661.507	ssp585
2063	671.045	ssp585
2064	680.789	ssp585
2065	690.739	ssp585
2066	700.899	ssp585
2067	711.269	ssp585
2068	721.851	ssp585
2069	732.648	ssp585
2070	743.662	ssp585
2071	754.893	ssp585
2072	766.323	ssp585
2073	777.93	ssp585
2074	789.719	ssp585
2075	801.691	ssp585
2076	813.848	ssp585
2077	826.193	ssp585
2078	838.727	ssp585
2079	851.452	ssp585
2080	864.369	ssp585
2081	877.48	ssp585
2082	890.709	ssp585
2083	903.981	ssp585
2084	917.301	ssp585
2085	930.671	ssp585
2086	944.092	ssp585
2087	957.567	ssp585
2088	971.096	ssp585
2089	984.681	ssp585
2090	998.321	ssp585
2091	1012.02	ssp585
2092	1025.74	ssp585
2093	1039.45	ssp585
2094	1053.15	ssp585
2095	1066.85	ssp585
2096	1080.53	ssp585
2097	1094.21	ssp585
2098	1107.89	ssp585
2099	1121.55	ssp585
2100	1135.21	ssp585

## Sheet: Figure3
StudyID	TreeType	RR	SE_RR	RR_sen	SE_RRsen
Millhollen_2006	grass	0	0.0898146	0	0.0431801
Millhollen_2006	grass	-0.0870104	0.0313286	-0.0418319	0.0150618
Millhollen_2006	grass	-1.26851	0.374179	-0.609862	0.179894
Millhollen_2006	grass	-0.896092	0.492031	-0.430814	0.236553
Millhollen_2006	grass	1.01521	0.786436	0.488081	0.378094
Millhollen_2006	grass	-0.161616	0.0575928	-0.0777001	0.0276888
Millhollen_2006	grass	-1.73991	0.427727	-0.836496	0.205638
Millhollen_2006	grass	-1.2388	1.22206	-0.595579	0.587526
Millhollen_2006	grass	0	0.0536555	0	0.0257959
Millhollen_2006	grass	-0.268262	0.204889	-0.128972	0.0985045
Millhollen_2006	grass	-1.21302	0.32159	-0.583185	0.154611
Millhollen_2006	grass	-0.714654	0.388635	-0.343584	0.186844
Millhollen_2006	grass	0	0.620435	0	0.298286
Millhollen_2006	grass	-0.331356	0.278344	-0.159306	0.133819
Millhollen_2006	grass	-0.893817	0.253949	-0.42972	0.122091
Millhollen_2006	grass	-0.49402	0.413387	-0.23751	0.198744
Millhollen_2006	grass	0.0645415	0.582371	0.0310296	0.279986
Millhollen_2006	grass	-0.0909717	0.166543	-0.0437364	0.0800687
Millhollen_2006	grass	-0.480971	0.0970943	-0.231236	0.04668
Millhollen_2006	grass	-0.525426	0.254529	-0.252609	0.12237
Natali_2008	tree	-0.596924	0.386275	-0.298462	0.193138
Natali_2008	tree	-0.127833	0.0438549	-0.0639165	0.0219275
Natali_2008	tree	-0.190353	0.0463792	-0.0951763	0.0231896
Natali_2008	tree	-0.0998645	0.00761064	-0.0499323	0.00380532
Natali_2008	tree	-0.103537	0.0219939	-0.0517683	0.0109969
Natali_2008	tree	-0.0697514	0.0657816	-0.0348757	0.0328908
Natali_2008	tree	-0.522695	0.218844	-0.261348	0.109422
Natali_2008	tree	-0.405462	0.257886	-0.202731	0.128943
Natali_2008	tree	-0.206795	0.313676	-0.103398	0.156838
Natali_2008	tree	-0.225956	0.158794	-0.112978	0.0793972
Demer_2013	tree	-0.178875	0.0707107	-0.0894373	0.0353553
Demer_2013	tree	-0.170606	0.0707107	-0.0853029	0.0353553
Demer_2013	tree	-0.163069	0.0707107	-0.0815346	0.0353553
Demer_2013	tree	-0.156172	0.0707107	-0.0780859	0.0353553
Duval_2011	tree	-0.105862	0.224423	-0.0294062	0.0623397
Tang_2021	crop	-0.365731	0.0478017	-0.24382	0.0318678
Tang_2021	crop	-0.311242	0.0367344	-0.207495	0.0244896
Tang_2021	crop	-0.167393	0.0554896	-0.111595	0.0369931
Tang_2021	crop	-0.0896122	0.0257746	-0.0597414	0.017183
Tang_2021	crop	-0.182098	0.0441654	-0.121399	0.0294436
Tang_2021	crop	-0.401626	0.0671382	-0.267751	0.0447588
Tang_2021	crop	-0.188378	0.0851517	-0.125585	0.0567678
Stamenkovic_2009	grass	0.238954	0.202738	0.0944483	0.0801337

## Sheet: Supplementary_Fig4
History
factor	weight
T	-3.875
Humidity	-10.25
Pressure	-3.375
Precipitation	-5.04167
Solar	-1.91667
CO2	5.95833
CO2*P	3.875
CO2*T	6.625
Allfactor	-1.25
Future
factor	weight
T	-1.95833
Humidity	3
Pressure	-0.208333
Precipitation	-1.16667
Solar	-0.541667
CO2	-59.5833
CO2*P	-59.8333
CO2*T	-60.2083
Allfactor	-62.375

## Sheet: Supplementary_Fig6
lat	lon
39.63	140.95
39.63	140.95
39.63	140.95
39.63	140.95
39.63	140.95
39.63	140.95
25.78	83.1
25.78	83.1
47.45	8.68
47.45	8.68
47.45	8.68
47.45	8.68
42.37	11.8
42.37	11.8
42.37	11.8
42.37	11.8
42.37	11.8
42.37	11.8
42.37	11.8
42.37	11.8
42.37	11.8
42.37	11.8
42.37	11.8
42.37	11.8
40.06	-88.2
40.06	-88.2
40.06	-88.2
33.07	-111.98
33.07	-111.98
33.07	-111.98
33.07	-111.98
33.07	-111.98
33.07	-111.98
36	-79
36	-79
36	-79
36	-79
39.63	140.95
39.63	140.95
39.63	140.95
39.63	140.95
39.63	140.95
39.63	140.95
39.63	140.95
39.63	140.95
42.37	11.8
45.7	-89.5
45.7	-89.5
45.7	-89.5
43.1	141.33
43.1	141.33
43.1	141.33
43.1	141.33
33.01	-112
33.01	-112
33.01	-112
33.01	-112
33.01	-112
33.01	-112
33.01	-112
33.01	-112
-43.53	172.7
35.9	-84.33
35.9	-84.33
35.9	-84.33
35.9	-84.33
35.9	-84.33
35.9	-84.33
35.9	-84.33
35.9	-84.33
35.9	-84.33
35.9	-84.33
35.9	-84.33
35.9	-84.33
35.9	-84.33
35.9	-84.33
35.9	-84.33
35.9	-84.33
35.9	-84.33
35.9	-84.33
36.82	-115.92
36.82	-115.92
36.82	-115.92
36.82	-115.92
36.82	-115.92
36.82	-115.92
36.82	-115.92
36.82	-115.92
36.82	-115.92
36.82	-115.92
36.82	-115.92
36.82	-115.92
36.82	-115.92
36.82	-115.92
36.82	-115.92
36.82	-115.92
36.82	-115.92
36.82	-115.92
36.82	-115.92
36.82	-115.92
35.97	-79.08
35.97	-79.08
35.97	-79.08
35.97	-79.08
35.97	-79.08
35.97	-79.08
35.97	-79.08
35.97	-79.08
43.07	141.33
43.07	141.33
43.07	141.33
36.82	-115.92
36.82	-115.92
36.82	-115.92
36.82	-115.92
36.82	-115.92
36.82	-115.92
36.82	-115.92
36.82	-115.92
36.82	-115.92
36.82	-115.92
45.6	89.5
45.6	89.5
40.03	-88.23
40.03	-88.23
40.03	-88.23
40.03	-88.23
40.03	-88.23
40.03	-88.23
40.03	-88.23
40.03	-88.23
40.03	-88.23
40.03	-88.23
45	-93
45	-93
45	-93
45	-93
45	-93
45	-93
45	-93
45	-93
45	-93
45	-93
45	-93
45	-93
45	-93
45	-93
45	-93
45	-93
45	-93
45	-93
45	-93
45	-93
45	-93
45	-93
45	-93
62.78	30.97
62.78	30.97
62.78	30.97
46.65	16
46.65	16
46.65	16
46.65	16
46.65	16
46.65	16
43.28	11.58
43.28	11.58
43.28	11.58
35.97	-79.08
35.97	-79.08
35.97	-79.08
35.97	-79.08
35.97	-79.08
35.97	-79.08
45.5	-89.5
45.5	-89.5
43	141.03
43	141.03
43	141.03
36.82	-115.92
36.82	-115.92
36.82	-115.92
36.82	-115.92
36.82	-115.92
36.82	-115.92
36.82	-115.92
36.82	-115.92
36.82	-115.92
36.82	-115.92
36.82	-115.92
36.82	-115.92
36.82	-115.92
36.82	-115.92
36.82	-115.92
36.82	-115.92
36.82	-115.92
36.82	-115.92
36.82	-115.92
36.82	-115.92
36.82	-115.92
36.82	-115.92
36.82	-115.92
36.82	-115.92
36.82	-115.92
36.82	-115.92
36.82	-115.92
36.82	-115.92
36.82	-115.92
36.82	-115.92
36.82	-115.92
36.82	-115.92
36.82	-115.92
36.82	-115.92
36.82	-115.92
36.82	-115.92
36.82	-115.92
36.82	-115.92
36.82	-115.92
36.82	-115.92
36.82	-115.92
36.82	-115.92
36.82	-115.92
36.82	-115.92
36.82	-115.92
36.82	-115.92
36.82	-115.92
36.82	-115.92
36.82	-115.92
36.82	-115.92
36.82	-115.92
36.82	-115.92
36.82	-115.92
36.82	-115.92
36.82	-115.92
36.82	-115.92
36.82	-115.92
36.82	-115.92
36.82	-115.92
36.82	-115.92
36.82	-115.92
36.82	-115.92
36.82	-115.92
36.82	-115.92
36.82	-115.92
36.82	-115.92
36.82	-115.92
36.82	-115.92
64.12	19.45
64.12	19.45
39.63	140.95
39.63	140.95
39.63	140.95
39.63	140.95
39.63	140.95
39.63	140.95
39.63	140.95
39.63	140.95
39.63	140.95
39.63	140.95
39.63	140.95
39.63	140.95
39.63	140.95
35.97	-79.09
35.97	-79.09
35.97	-79.09
29.72	-82.2
29.72	-82.2
29.72	-82.2
29.72	-82.2
29.72	-82.2
42.37	11.8
45.6	-89.5
45.6	-89.5
45.6	-89.5
45.6	-89.5
64.12	19.45
33.07	-111.97
33.07	-111.97
33.07	-111.97
33.07	-111.97
33.07	-111.97
33.07	-111.97
33.07	-111.97
33.07	-111.97
33.07	-111.97
33.07	-111.97
33.07	-111.97
33.07	-111.97
33.07	-111.97
33.07	-111.97
33.07	-111.97
33.07	-111.97
33.07	-111.97
33.07	-111.97
33.07	-111.97
33.07	-111.97
33.07	-111.97
33.07	-111.97
33.07	-111.97
43.1	141.33
43.1	141.33
43.1	141.33
43.1	141.33
33.05	-112
35.9	-84.33
35.9	-84.33
42.4	128.08
42.4	128.08
42.4	128.08
42.4	128.08
42.4	128.08
42.4	128.08
42.4	128.08
42.4	128.08

## Sheet: Supplementary_Fig7
eco2	taxa
570	treat
570	treat
570	treat
570	treat
570	treat
570	treat
600	treat
600	treat
600	treat
600	treat
600	treat
600	treat
720	treat
550	treat
550	treat
550	treat
550	treat
550	treat
550	treat
550	treat
550	treat
550	treat
550	treat
550	treat
550	treat
550	treat
550	treat
550	treat
550	treat
550	treat
550	treat
550	treat
550	treat
550	treat
696	treat
696	treat
696	treat
696	treat
570	treat
570	treat
570	treat
570	treat
570	treat
570	treat
570	treat
570	treat
580	treat
580	treat
700	treat
600	treat
600	treat
600	treat
550	treat
560	treat
560	treat
560	treat
720	treat
700	treat
700	treat
700	treat
570	treat
570	treat
570	treat
570	treat
570	treat
570	treat
500	treat
500	treat
500	treat
500	treat
550	treat
550	treat
550	treat
550	treat
550	treat
550	treat
550	treat
550	treat
700	treat
700	treat
700	treat
700	treat
700	treat
700	treat
700	treat
700	treat
700	treat
700	treat
700	treat
700	treat
700	treat
700	treat
700	treat
700	treat
700	treat
700	treat
650	treat
560	treat
560	treat
560	treat
560	treat
560	treat
560	treat
560	treat
560	treat
560	treat
560	treat
560	treat
560	treat
560	treat
560	treat
560	treat
560	treat
560	treat
560	treat
550	treat
550	treat
550	treat
550	treat
550	treat
550	treat
550	treat
550	treat
550	treat
550	treat
550	treat
550	treat
550	treat
550	treat
550	treat
550	treat
550	treat
550	treat
550	treat
550	treat
566	treat
566	treat
700	treat
700	treat
570	treat
570	treat
570	treat
570	treat
570	treat
570	treat
570	treat
570	treat
550	treat
550	treat
600	treat
600	treat
600	treat
600	treat
900	treat
600	treat
900	treat
700	treat
700	treat
700	treat
550	treat
550	treat
550	treat
550	treat
550	treat
550	treat
550	treat
550	treat
550	treat
550	treat
527	treat
527	treat
750	treat
550	treat
550	treat
550	treat
550	treat
550	treat
550	treat
550	treat
550	treat
550	treat
550	treat
560	treat
560	treat
560	treat
560	treat
560	treat
560	treat
560	treat
560	treat
560	treat
560	treat
560	treat
560	treat
560	treat
560	treat
560	treat
560	treat
560	treat
560	treat
560	treat
560	treat
560	treat
560	treat
560	treat
540	treat
720	treat
540	treat
720	treat
540	treat
720	treat
540	treat
720	treat
693	treat
693	treat
693	treat
720	treat
700	treat
700	treat
700	treat
700	treat
700	treat
700	treat
700	treat
700	treat
700	treat
580	treat
580	treat
580	treat
580	treat
580	treat
560	treat
560	treat
560	treat
560	treat
560	treat
560	treat
500	treat
500	treat
600	treat
600	treat
600	treat
550	treat
550	treat
550	treat
550	treat
550	treat
550	treat
550	treat
550	treat
550	treat
550	treat
550	treat
550	treat
550	treat
550	treat
550	treat
550	treat
550	treat
550	treat
550	treat
550	treat
550	treat
550	treat
550	treat
550	treat
550	treat
550	treat
550	treat
550	treat
550	treat
550	treat
550	treat
550	treat
550	treat
550	treat
550	treat
550	treat
550	treat
550	treat
550	treat
550	treat
550	treat
550	treat
550	treat
550	treat
550	treat
550	treat
550	treat
550	treat
550	treat
550	treat
550	treat
550	treat
550	treat
550	treat
550	treat
550	treat
550	treat
550	treat
550	treat
550	treat
550	treat
550	treat
550	treat
550	treat
550	treat
550	treat
550	treat
550	treat
550	treat
550	treat
550	treat
550	treat
550	treat
550	treat
550	treat
550	treat
550	treat
550	treat
550	treat
550	treat
550	treat
550	treat
550	treat
550	treat
550	treat
550	treat
550	treat
550	treat
550	treat
550	treat
550	treat
550	treat
550	treat
550	treat
550	treat
550	treat
550	treat
720	treat
710	treat
710	treat
560	treat
560	treat
570	treat
570	treat
570	treat
570	treat
570	treat
570	treat
570	treat
570	treat
570	treat
570	treat
570	treat
570	treat
570	treat
560	treat
560	treat
560	treat
580	treat
580	treat
580	treat
580	treat
580	treat
520	treat
520	treat
520	treat
520	treat
520	treat
560	treat
560	treat
560	treat
560	treat
560	treat
560	treat
560	treat
560	treat
560	treat
560	treat
560	treat
560	treat
550	treat
545	treat
545	treat
547	treat
547	treat
720	treat
674	treat
674	treat
674	treat
672	treat
672	treat
672	treat
672	treat
672	treat
672	treat
672	treat
672	treat
672	treat
672	treat
672	treat
672	treat
720	treat
720	treat
720	treat
720	treat
550	treat
550	treat
550	treat
550	treat
550	treat
550	treat
550	treat
550	treat
550	treat
570	treat
550	treat
550	treat
550	treat
550	treat
550	treat
550	treat
550	treat
550	treat
550	treat
550	treat
550	treat
550	treat
550	treat
650	treat
650	treat
1000	treat
1000	treat
1000	treat
800	treat
800	treat
800	treat
720	treat
720	treat
500	treat
500	treat
500	treat
500	treat
550	treat
740	treat
740	treat
740	treat
560	treat
560	treat
720	treat
720	treat
720	treat
720	treat
500	treat
500	treat
500	treat
500	treat
500	treat
500	treat
500	treat
500	treat
370	control
370	control
370	control
370	control
370	control
370	control
360	control
360	control
360	control
360	control
360	control
360	control
360	control
370	control
370	control
370	control
370	control
370	control
370	control
370	control
370	control
370	control
370	control
370	control
370	control
370	control
370	control
370	control
370	control
370	control
370	control
370	control
370	control
370	control
367	control
367	control
367	control
367	control
370	control
370	control
370	control
370	control
370	control
370	control
370	control
370	control
360	control
360	control
365	control
360	control
360	control
360	control
370	control
370	control
370	control
370	control
360	control
360	control
360	control
360	control
370	control
370	control
370	control
370	control
370	control
370	control
370	control
370	control
370	control
370	control
370	control
370	control
370	control
370	control
370	control
370	control
370	control
370	control
370	control
370	control
370	control
370	control
370	control
370	control
370	control
370	control
370	control
360	control
360	control
360	control
360	control
360	control
360	control
360	control
360	control
360	control
360	control
360	control
360	control
360	control
360	control
360	control
360	control
360	control
360	control
360	control
360	control
360	control
360	control
360	control
360	control
360	control
360	control
360	control
360	control
360	control
360	control
360	control
360	control
360	control
360	control
360	control
360	control
360	control
360	control
360	control
360	control
360	control
360	control
360	control
360	control
360	control
360	control
360	control
360	control
367	control
367	control
370	control
370	control
370	control
370	control
370	control
370	control
370	control
370	control
370	control
370	control
370	control
370	control
370	control
370	control
370	control
360	control
360	control
360	control
360	control
360	control
360	control
360	control
360	control
360	control
360	control
360	control
360	control
360	control
360	control
360	control
360	control
360	control
360	control
360	control
370	control
370	control
370	control
370	control
370	control
370	control
370	control
370	control
370	control
370	control
370	control
368	control
368	control
368	control
368	control
368	control
368	control
368	control
368	control
368	control
368	control
368	control
368	control
368	control
368	control
368	control
368	control
368	control
368	control
368	control
368	control
368	control
368	control
368	control
360	control
360	control
360	control
360	control
360	control
360	control
360	control
360	control
362	control
362	control
362	control
360	control
360	control
360	control
360	control
360	control
360	control
360	control
360	control
360	control
360	control
360	control
360	control
360	control
360	control
360	control
360	control
360	control
360	control
360	control
360	control
360	control
360	control
360	control
370	control
370	control
370	control
360	control
360	control
360	control
360	control
360	control
360	control
360	control
360	control
360	control
360	control
360	control
360	control
360	control
360	control
360	control
360	control
360	control
360	control
360	control
360	control
360	control
360	control
360	control
360	control
360	control
360	control
360	control
360	control
360	control
360	control
360	control
360	control
360	control
360	control
360	control
360	control
360	control
360	control
360	control
360	control
360	control
360	control
360	control
360	control
360	control
360	control
360	control
360	control
360	control
360	control
360	control
360	control
360	control
360	control
360	control
360	control
360	control
360	control
360	control
360	control
360	control
360	control
360	control
360	control
360	control
360	control
360	control
360	control
360	control
360	control
360	control
360	control
360	control
360	control
360	control
360	control
360	control
360	control
360	control
360	control
360	control
360	control
360	control
360	control
360	control
360	control
360	control
360	control
360	control
360	control
360	control
360	control
360	control
360	control
360	control
360	control
360	control
360	control
370	control
370	control
360	control
360	control
370	control
370	control
370	control
370	control
370	control
370	control
370	control
370	control
370	control
370	control
370	control
370	control
370	control
360	control
360	control
360	control
370	control
370	control
370	control
370	control
370	control
370	control
370	control
370	control
370	control
370	control
360	control
360	control
360	control
360	control
360	control
360	control
360	control
360	control
360	control
360	control
360	control
360	control
370	control
363	control
363	control
362	control
362	control
370	control
360	control
360	control
360	control
366	control
366	control
366	control
366	control
366	control
366	control
366	control
366	control
366	control
366	control
366	control
366	control
360	control
360	control
360	control
360	control
370	control
370	control
370	control
370	control
370	control
370	control
370	control
370	control
370	control
370	control
370	control
370	control
370	control
370	control
370	control
370	control
370	control
370	control
370	control
370	control
370	control
370	control
370	control
360	control
360	control
360	control
360	control
360	control
360	control
360	control
360	control
360	control
360	control
370	control
370	control
370	control
370	control
370	control
370	control
370	control
370	control
360	control
360	control
360	control
360	control
360	control
360	control
370	control
370	control
370	control
370	control
370	control
370	control
370	control
370	control

## Sheet: Supplementary_Fig8
Observational gs from the global eCO2 experiments
lat	lon	gs
62.78	30.97	0.061
35.97	-79.09	0.07
25.78	83.1	0.082
-43.53	172.7	0.087
36.82	-115.92	0.0997206
45.6	-89.5	0.101
64.12	19.45	0.103
43.1	141.33	0.11
36.82	-115.92	0.1116
35.97	-79.08	0.113
42.4	128.08	0.124
45	-93	0.131
64.12	19.45	0.136
46.65	16	0.145
40.03	-88.23	0.15
33.07	-111.97	0.157
39.63	140.95	0.159
35.97	-79.08	0.16
43.28	11.58	0.173
43	141.03	0.19
45.7	-89.5	0.2
36.82	-115.92	0.21399
39.63	140.95	0.23
43.07	141.33	0.233
29.72	-82.2	0.246
42.37	11.8	0.252
45.6	89.5	0.257
47.45	8.68	0.26
42.37	11.8	0.268
40.06	-88.2	0.28
39.63	140.95	0.299
43.1	141.33	0.328
35.9	-84.33	0.498

## Sheet: Supplementary_Fig9
gs_obs
0.087	gs_mod	taxa
0.082	0.1521	pre
0.246	0.105084	pre
0.157	0.12048	pre
0.07	0.089868	pre
0.113	0.153756	pre
0.16	0.153756	pre
0.0997206	0.153756	pre
0.1116	0.122256	pre
0.21399	0.122256	pre
0.159	0.122256	pre
0.23	0.192576	pre
0.299	0.192576	pre
0.15	0.192576	pre
0.28	0.169812	pre
0.252	0.169812	pre
0.268	0.158148	pre
0.124	0.158148	pre
0.19	0.1302	pre
0.233	0.146808	pre
0.11	0.146808	pre
0.328	0.146808	pre
0.173	0.146808	pre
0.131	0.169644	pre
0.101	0.139128	pre
0.257	0.133644	pre
0.2	0.101676	pre
0.145	0.133644	pre
0.26	0.169092	pre
0.061	0.196188	pre
0.103	0.070512	pre
0.136	0.076632	pre
0.16175	0.076632	pre
0.1045	0.0791227	hist
0.23	0.137523	126
0.0555	0.0533753	370
0.142	0.0664877	370
0.073	0.0503682	585
0.014	0.0566969	585
0.033	0.0353338	585
	0.0592831	585

## Sheet: Supplementary_Fig10
delta_CO2	delta_Hg
200	0
200	-0.0833324
200	-0.718751
200	-0.591838
200	1.75994
200	-0.149232
200	-0.824464
200	-0.71027
200	0
200	-0.235293
200	-0.702703
200	-0.510639
200	0
200	-0.282051
200	-0.590909
200	-0.389831
200	0.0666698
200	-0.0869564
200	-0.381817
200	-0.408696
200	-0.40708
200	-0.333331
150	-0.30631
150	-0.267464
150	-0.154132
150	-0.0857143
150	-0.16648
150	-0.330769
150	-0.171698
253	0.26992
200	0.195871
200	0.516725
200	1.00354
200	0.0161002
360	-0.100451

## Sheet: Supplementary_Fig12
CO2_concentraion	Hg(0)uptake_veg	emission_scenario
288	3324	preindustrial
367	3138	Presentday
446	2685	SSP126
867	1570	SSP370
1135	1268	SSP585

[truncated: 5 more sheets: Supplementary_Fig13, Supplementary_Fig15, Supplementary_Fig16, Supplementary_Fig17, Supplementary_Table2]
